# Supplementary material for: Skewing in Arabidopsis roots involves disparate environmental signaling pathways
Source: BMC Plant Biol. 2017 Feb 1;17:31. doi: 10.1186/s12870-017-0975-9 (PMC5286820; doi:10.1186/s12870-017-0975-9)
Supplement: Additional file 1: Table S2. — Comparing different growth angles to vertical within WS. (XLS 25 kb) [file 12870_2017_975_MOESM1_ESM.xls]

## Sheet: Table 2 - Within WS
Additional file 1: Table S2. Comparing different growth angles to vertical within WS
Gene	Gene Name	BKWD WS	FWD WS	Skew Gene Candidates	Gene Annotation
p < 0.05; q < 0.05
At5g62330		1.11389	0.586636		Plant invertase/pectin methylesterase inhibitor superfamily protein
At2g05530		1.04991	0.398696		Glycine-rich protein family
At1g60470	GOLS4	-1.01367	0.0539286		Galactinol synthase 4
At3g27400		-1.01555	-0.583007		Putative pectate lyase 11
At3g42725		-1.01811	-0.540978		Putative membrane lipoprotein
At4g11190	DIR13	-1.02826	0.111439	Y	Dirigent protein 13
At5g16030		-1.03968	-0.866716		Unknown protein; BEST Arabidopsis thaliana protein match is: unknown protein (TAIR:AT3G02500.1)
At4g12470	AZI1	-1.04086	-0.753254		pEARLI1-like lipid transfer protein 1
At1g30515		-1.0465	-0.785151		unknown protein; endomembrane system
At5g14920	GASA14	-1.05033	-0.604482		Gibberellin-regulated protein 14; lateral root expression; ATPase interaction and anion-transporting ATPase
At4g02330	PME41	-1.05201	-0.237858	Y	Probable pectinesterase/pectinesterase inhibitor 41
At1g77520		-1.08656	-0.215869		O-methyltransferase family protein; proton acceptor
At2g34490	CYP710A2	-1.08693	-0.419101		Cytochrome P450 710A2
At1g13420	SOT8	-1.08957	0.323817		Cytosolic sulfotransferase 8
At5g53880		-1.09675	-0.498905		Unknown protein; mitochondrion, plasma membrane
At3g23295	LSH4	-1.09691	-0.68227		Protein LIGHT-DEPENDENT SHORT HYPOCOTYLS 4
At4g03270	CYCD6-1	-1.11554	-0.958368		Putative cyclin-D6-1
At3g22120	CWLP	-1.15662	-0.624029		cell wall-plasma membrane linker protein; callose deposition; lipid transport; microsporogenesis
At5g04370	NAMT1	-1.16136	-0.291144		S-adenosyl-L-methionine-dependent methyltransferases superfamily protein
At1g52410	TSA1	-1.17849	-0.232899		TSK-associating protein 1; involved in calcium binding and development in the absence of light
At1g07880	MPK13	-1.17856	-0.662655		Mitogen-activated protein kinase 13
At1g10640		-1.19561	-0.650632		Pectin lyase-like superfamily protein
At2g01610		-1.20582	-0.427098		Plant invertase/pectin methylesterase inhibitor superfamily protein
At4g38770	PRP4	-1.22911	-0.722039		Proline-rich protein 4; expressed in roots during early lateral root formation; involved in seed development and is localized to the cell wall
At1g62560	FMOGS-OX3	-1.23423	-0.73148		Flavin-containing monooxygenase FMO GS-OX3; Catalyzes the conversion of methylthioalkyl glucosinolates of any chain length into methylsulfinylalkyl glucosinolates
At1g06520	GPAT1	-1.24347	-0.911245		Glycerol-3-phosphate acyltransferase 1
At4g19810		-1.24497	-0.240291		Glycosyl hydrolase family protein with chitinase insertion domain
At1g72140	NPF5.12	-1.26382	-0.376442		Protein NRT1/ PTR FAMILY 5.12; proton-dependent oligopeptide transporter
At1g52690	LEA7	-1.26459	-0.0497516		Late embryogenesis abundant protein (LEA) family protein; involved in freezing and desiccation tolerance of soluble proteins in leaves
At5g14650		-1.26668	-0.512107	Y	Pectin lyase-like superfamily protein
At4g14060		-1.27522	-0.357709		Polyketide cyclase/dehydrase and lipid transport superfamily protein
At5g38000		-1.30205	-0.352615		Zinc-binding dehydrogenase family protein
At3g45960	EXLA3	-1.30241	-0.542148		Expansin-like A3
At4g36430	PER49	-1.30921	-0.526194		Peroxidase 49; removal of H2O2; auxin catabolism, binding sites for heme b and 2 calcium ions per subunit
At1g52560	HSP26.5	-1.31847	0.00928626		26.5 kDa heat shock protein, mitochondrial
At5g28510	BGLU24	-1.35207	-0.24829		Beta-glucosidase 24
At4g22730		-1.37409	-0.465384		Leucine-rich repeat protein kinase family protein
At3g02480	CPUORF9	-1.38443	0.683142		Late embryogenesis abundant protein (LEA) family protein / conserved peptide upstream open reading frame 9
At5g06720	PER53	-1.41653	-0.927012		Peroxidase 53; a root-expressed peroxidase that responds to nematode infection
At5g17700		-1.51032	-0.787362		MATE efflux family protein
At2g18470	PERK4	-1.51246	-0.558496		Proline-rich receptor-like protein kinase PERK4
At2g33850		-1.71683	-0.768955		unknown protein; endomembrane system
At4g37800	XTH7	-1.72488	-0.891991		Probable xyloglucan endotransglucosylase/hydrolase protein 7
At1g65490		-1.7617	-0.9944		unknown protein; endomembrane system
At5g06730	PER54	-1.77181	-0.842524		Peroxidase 54
At1g69230	SP1L2	-1.86366	-0.581546		Protein SPIRAL1-like 2
At5g24780	VSP2/VSP1	-2.00935	-0.662795		Vegetative storage protein 1; may fxn as somatic storage proteing during early seedling development; involved in wounding, JA, and gravity responses
At1g69880	TRX8	-2.16169	-0.929902		Thioredoxin H8
At5g48485	DIR1	-2.57874	-0.931624		Putative lipid-transfer protein DIR1
At4g22753	SMO1-3	-1.27127	-1.03488		Methylsterol monooxygenase 1-3
At4g03210	XTH9	-1.43339	-1.02494		Xyloglucan endotransglucosylase/hydrolase protein 9; involved in cell wall reorganization and shade avoidance based growth
At4g12480	EARLI1	-2.09284	-1.39197		Lipid transfer protein EARLI 1; may improve freezing survival; lignin synthesis, ABA dependent; biotic resistance by increasing membrane permeability
At2g18140	PER15/PER14	-2.1427	-1.03316		Peroxidase 15
At5g44400		-2.17209	-1.16705		FAD-binding Berberine family protein
At1g74670	GASA6	-2.32885	-1.81535		Gibberellin-regulated protein 6; induced by GA and repressed by ABA, sugars, and tandem zinc fingers
At3g13784	ATCWINV5	-3.41608	-1.48004		Cell wall invertase 5; involved in vegetative apoplastic invertase expression
At3g47340	ASN1	-1.98557	2.08001	Y*	Asparagine synthetase [glutamine-hydrolyzing] 1; involved in darkness responses and sucrose starvation responses
At3g28320		-0.0886379	1.84934		Protein of unknown function (DUF677)
At2g25150		-0.0501893	1.83919	Y*	HXXXD transferase family protein involved in transferring acyl groups other than amino-acyl groups
At4g26260	MIOX4	-0.0478713	1.56961	Y*	Inositol oxygenase 4
At5g66780		-0.776709	1.556	Y*	Unknown protein
At5g26260		-0.583782	1.49144		TRAF-like family protein
At3g28310		0.0562379	1.42973	Y*	Protein of unknown function (DUF677)
At4g24890	PAP24	0.0647869	1.41439	Y*	Probable inactive purple acid phosphatase 24
At5g28520	JAL40	-0.27351	1.2136		Jacalin-related lectin 40
At5g02020	SIS	0.218344	1.1997	Y*	Encodes a protein involved in salt tolerance; Salt Induced Serine Rich
At2g38230	PDX1L4/PDX11	0.161025	1.11141		Pyridoxal 5'-phosphate synthase PDX1-like 4; catalyzes formation of pyridoxal 5'-phosphate from RBP, G3P, and ammonia (provided by PDX2); indirectly resists single oxygen-generating photosensitizers
At4g25410	BHLH126	-0.385342	1.01539		Basic helix-loop-helix DNA-binding superfamily protein; root specific protein with transcription factor activity and G-box and E-box binding prediction
p < 0.05 only
At5g56100		1.09814	0.947905		Glycine-rich protein / oleosin
At3g23880		1.08267	0.759558		F-box/kelch-repeat protein
At1g09310		-1.11161	0.0395873	Y	Protein of unknown function, DUF538; interacts with multiple LTPs (5, AT2G15050
At3g48740	SWEET11	1.75827	1.80366	Y*	Bidirectional sugar transporter; involved in sucrose transport and may be involved in light signaling in roots in spaceflight
At5g23660	SWEET12	1.47228	1.30602		Bidirectional sugar transporter SWEET12; involved in sucrose efflux and seed filling
At1g21100		1.38729	1.42651		O-methyltransferase family protein; proton acceptor active site
At1g63180	UGE3	1.07224	1.22507		Bifunctional UDP-glucose 4-epimerase and UDP-xylose 4-epimerase 3; interconversion between UDP-glucose and UDP-galactose and the interconversion between UDP-arabinose and UDP-xylose
At2g33830		1.02004	1.19905		Dormancy/auxin associated family protein
At1g52820		-1.4072	-1.10674		2-oxoglutarate (2OG) and Fe(II)-dependent oxygenase superfamily protein
At3g60140	DIN2	-0.725467	2.2143	Y*	Beta-glucosidase; involved in glycoside hydrolase and is induced after darkness
At4g35770	SEN1	-0.193591	2.09972	Y*	Senescence-associated gene that is strongly induced by phosphate starvation. Transcripts are differentially regulated at the level of mRNA stability at different times of day. mRNAs are targets of the mRNA degradation pathway mediated by the downstream (DST) instability determinant.
At1g64660	MGL	0.98583	1.74804		Methionine gamma-lyase; degradation of methionine to α-ketobutyrate, methanethiol, and ammonia; reverse trans-sulfuration; involved in the regulation of methionine metabolism and resistance to nematodes
At2g22990	SCPL8	1.10534	1.53088		Serine carboxypeptidase-like 8; acyltransferase to form sinapate ester sinapoylmalate and sinapoyl glucoside
At1g10070	BCAT2	-0.126612	1.26447		Branched-chain-amino-acid aminotransferase 2, chloroplastic; 2-oxo acis to branched-chain amino acids (L-Leu, L-Ile, L-Val)
At1g80440		0.98597	1.24596		F-box/kelch-repeat protein
At5g49450 At5g49448	BZIP1/CPUORF4	0.63103	1.18823		Basic leucine zipper 1; Conserved peptide upstream open reading frame 4
At1g15040 At1g15045		0.338372	1.06026		Class I glutamine amidotransferase-like superfamily protein
At4g27450		0.725062	1.03742		Aluminium induced protein with YGL and LRDR motifs
At2g18050	HIS1-3	0.373322	1.0273	Y	histone H1-3
At4g10310	HKT1	0.568173	1.02092	Y*	Sodium transporter HKT1
At5g22555		-0.584626	-1.04528		unknown protein
At5g38930		0.124251	-1.1601		Germin-like protein subfamily 1 member 10
At5g14740	BCA2	-0.836311	-1.17342		Beta carbonic anhydrase 2, chloroplastic
At3g01500	BCA1	-0.878732	-1.32106		Beta carbonic anhydrase 1, chloroplastic
List of genes, fold changes, and annotations from Figure 2b heat map in heat map order. Highlighted cells are significant, where red indicates upregulation and blue indicates downregulation. Significance cutoffs are shown in the table above. Upper portion: |log2(fc)| > 1; p < 0.05; q < 0.05. Lower portion: |log2(fc)| > 1; p < 0.05.
