# Supplementary material for: Skewing in Arabidopsis roots involves disparate environmental signaling pathways
Source: BMC Plant Biol. 2017 Feb 1;17:31. doi: 10.1186/s12870-017-0975-9 (PMC5286820; doi:10.1186/s12870-017-0975-9)
Supplement: Additional file 2: Table S3. — Comparing Col-0 to WS at different growth angles. (XLS 103 kb) [file 12870_2017_975_MOESM2_ESM.xls]

## Sheet: Table 3 - Between
Additional file 2: Table S3. Comparing Col-0 to WS at different growth angles.
Gene #	Gene	Gene Name	Vertical Col-0 vs. WS	BKWD Col-0 vs. WS	FWD Col-0 vs. WS	Involved in Skewing?	Gene Annotation
1	At4g12490		1.407	0.822	0.402	N	protease inhibitor/seed storage/lipid transfer protein (LTP) family protein; FUNCTIONS IN: lipid binding; INVOLVED IN: defense response to fungus, lipid transport
2	At1g62540	FMO GS-OX2	1.386	0.361	0.72	N	3-methylthiopropyl glucosinolate S-oxygenase/ 4-methylthiopropyl glucosinolate S-oxygenase/ 5-methylthiopropyl glucosinolate S-oxygenase/ 7-methylthiopropyl glucosinolate S-oxygenase/ 8-methyl belongs to the flavin-monooxygenase (FMO) family, encodes a glucosinolate S-oxygenase that catalyzes the conversion of methylthioalkyl glucosinolates to methylsulfinylalkyl glucosinolates FLAVIN-MONOOXYGENA…
3	At3g14550	GGPS3	1.336	0.654	0.63	N	putative geranylgeranyl pyrophosphate synthase, GGPP synthetase, farnesyltranstransferase; FUNCTIONS IN: farnesyltranstransferase activity; INVOLVED IN: isoprenoid biosynthetic process; LOCATED IN: chloroplast
4	At2g13360	AGT	1.256	0.953	0.733	N	alanine-glyoxylate transaminase/ serine-glyoxylate transaminase/ serine-pyruvate transaminase Encodes a peroxisomal photorespiratory enzyme that catalyzes transamination reactions with multiple substrates. It is involved in photorespiration; FUNCTIONS IN: serine-pyruvate transaminase activity, serine-glyoxylate transaminase activity, alanine-glyoxylate transaminase activity; INVOLVED IN: photores…
5	At5g41080	GDPD2	1.25	1	0.449	N	glycerophosphoryl diester phosphodiesterase family protein; FUNCTIONS IN: phosphoric diester hydrolase activity, glycerophosphodiester phosphodiesterase activity; INVOLVED IN: glycerol metabolic process, lipid metabolic process
6	At3g60530	GATA4	1.248	0.28	0.435	N	zinc finger (GATA type) family protein; FUNCTIONS IN: transcription factor activity; INVOLVED IN: regulation of transcription, DNA-dependent; LOCATED IN: nucleus
7	At1g22400	UGT85A1	1.167	0.906	0.534	N	UGT85A1; UDP-glycosyltransferase/ cis-zeatin O-beta-D-glucosyltransferase/ glucuronosyltransferase/ trans-zeatin O-beta-D-glucosyltransferase/ transferase, transferring glycosyl groups / transferase, transferring hexosyl groups UGT85A1; INVOLVED IN: metabolic process
8	At3g47800		1.163	0.475	0.347	N	aldose 1-epimerase family protein; FUNCTIONS IN: aldose 1-epimerase activity; INVOLVED IN: galactose metabolic process, hexose metabolic process, carbohydrate metabolic process; LOCATED IN: endomembrane system
9	At1g49630	PREP2	1.161	0.843	0.905	N	ATPREP2 (ARABIDOPSIS THALIANA PRESEQUENCE PROTEASE 2); catalytic/ metal ion binding / metalloendopeptidase/ metallopeptidase/ zinc ion binding Zinc metalloprotease pitrilysin subfamily A. Signal peptide degrading enzyme targeted to mitochondria and chloroplasts. Expressed in flower, leaf and root. Not expressed in silique and shoot; FUNCTIONS IN: metallopeptidase activity, metalloendopeptidase ac…
10	At5g24850	CRY3	1.139	0.476	0.74	N	CRY3 (cryptochrome 3); DNA binding / DNA photolyase/ FMN binding Binds flavin adenine dinucleotide and DNA. It does not have photolyase activity, and it is likely to act as photoreceptor. Closely related to Synechocystis cryptochrome. cryptochrome 3 (CRY3); FUNCTIONS IN: FMN binding, DNA binding, DNA photolyase activity; INVOLVED IN: DNA repair; LOCATED IN: mitochondrion, chloroplast
11	At5g02260	EXPA9	1.136	0.597	0.971	N	ARABIDOPSIS THALIANA EXPANSIN A9 (ATEXPA9); INVOLVED IN: plant-type cell wall modification during multidimensional cell growth, unidimensional cell growth, plant-type cell wall loosening; LOCATED IN: chloroplast
12	At1g34160		1.124	0.733	0.694	N	pentatricopeptide (PPR) repeat-containing protein
13	At1g52260	PDIL1-5	1.111	0.728	0.847	N	Encodes a protein disulfide isomerase-like (PDIL) protein, a member of a multigene family within the thioredoxin (TRX) superfamily. Unlike several other PDI family members, transcript levels for this gene are not up-regulated in response to three different chemical inducers of ER stress (dithiothreitol, beta-mercaptoethanol, and tunicamycin). PDI-LIKE 1-5 (ATPDIL1-5); FUNCTIONS IN: protein disulf…
14*	At1g64660	MGL	1.1	0.186	-0.727	N	Encodes a functional methionine gamma-lyase, a cytosolic enzyme catalyzes the degradation of methionine into methanethiol, alpha-ketobutyrate and ammonia. The catabolism of excess methionine is important to methionine homeostasis. ARABIDOPSIS THALIANA METHIONINE GAMMA-LYASE (ATMGL); FUNCTIONS IN: methionine gamma-lyase activity, catalytic activity; INVOLVED IN: amino acid metabolic process, methi…
15	At2g25350		1.097	0.884	0.602	N	phox (PX) domain-containing protein; FUNCTIONS IN: phosphoinositide binding; INVOLVED IN: signal transduction, intracellular signaling cascade
16	At3g29575	AFP3	1.092	0.929	0.7	N	AFP3 (ABI FIVE BINDING PROTEIN 3)
17	At1g69526		1.083	0.228	0.418	N	UbiE/COQ5 methyltransferase family protein; FUNCTIONS IN: methyltransferase activity; LOCATED IN: chloroplast
18	At1g21730		1.045	0.723	0.984	N	kinesin-related protein (MKRP1); FUNCTIONS IN: microtubule motor activity, ATP binding; INVOLVED IN: microtubule-based movement; LOCATED IN: plasma membrane
19	At2g07140		1.036	0.845	0.675	N	unknown
20	At4g10500	DLO1	-1.004	-0.685	-0.625	N	oxidoreductase, 2OG-Fe(II) oxygenase family protein; FUNCTIONS IN: oxidoreductase activity, acting on paired donors, with incorporation or reduction of molecular oxygen, 2-oxoglutarate as one donor, and incorporation of one atom each of oxygen into both donors, oxidoreductase activity; INVOLVED IN: secondary metabolic process
21	At3g61400		-1.013	-0.728	-0.407	N	putative 1-aminocyclopropane-1-carboxylate oxidase-like protein 2-oxoglutarate-dependent dioxygenase; FUNCTIONS IN: 1-aminocyclopropane-1-carboxylate oxidase activity
22	At1g73270	scpl6	-1.014	-0.361	-0.329	N	serine carboxypeptidase-like 6 (scpl6); FUNCTIONS IN: serine-type carboxypeptidase activity; INVOLVED IN: proteolysis; LOCATED IN: endomembrane system; EXPRESSED IN: root
23	At5g39100	GLP6	-1.021	-0.593	-0.355	N	manganese ion binding / nutrient reservoir germin-like protein (GLP6); FUNCTIONS IN: manganese ion binding, nutrient reservoir activity; LOCATED IN: apoplast; EXPRESSED IN: stem
24	At3g58810	MTPA2	-1.037	-0.494	-0.618	N	Member of Zinc transporter (ZAT) family. Contributes to basic cellular Zn tolerance and controls Zn partitioning, particularly under conditions of high rates of Zn influx into the root symplasm. Localizes to the vacuolar membrane. METAL TOLERANCE PROTEIN A2 (MTPA2); FUNCTIONS IN: zinc ion transmembrane transporter activity, efflux transmembrane transporter activity, inorganic anion transmembrane …
25	At3g45680	NPF2.3	-1.045	-0.647	-0.772	N	proton-dependent oligopeptide transport (POT) family protein; FUNCTIONS IN: transporter activity; INVOLVED IN: oligopeptide transport, response to nematode; LOCATED IN: membrane
26	At4g18050	ABCB9	-1.053	-0.388	-0.653	N	PGP9 (P-GLYCOPROTEIN 9); ATPase, coupled to transmembrane movement of substances; FUNCTIONS IN: ATPase activity, coupled to transmembrane movement of substances; INVOLVED IN: transport; LOCATED IN: integral to membrane
27	At2g20340	AAS	-1.057	-0.636	-0.967	N	putative tyrosine decarboxylase; FUNCTIONS IN: pyridoxal phosphate binding, carboxy-lyase activity, catalytic activity, tyrosine decarboxylase activity; INVOLVED IN: amino acid metabolic process, response to wounding
28	At2g42610	LSH10	-1.058	-0.654	-0.662	N	LIGHT SENSITIVE HYPOCOTYLS 10 (LSH10)
29	At5g24780	VSP1	-1.059	-0.36	-0.738	N	VSP1 (VEGETATIVE STORAGE PROTEIN 1); acid phosphatase/ transcription factor binding encodes an acid phosphatase similar to soybean vegetative storage proteins. Gene expression is induced by wounding and jasmonic acid; FUNCTIONS IN: transcription factor binding, acid phosphatase activity; INVOLVED IN: response to jasmonic acid stimulus, response to wounding, defense response; LOCATED IN: vacuole; …
30	At3g51330		-1.064	-0.49	-0.298	N	aspartyl protease family protein; FUNCTIONS IN: aspartic-type endopeptidase activity; INVOLVED IN: proteolysis; LOCATED IN: anchored to membrane
31	At3g61920		-1.084	-0.454	-0.873	N	unknown; INVOLVED IN: N-terminal protein myristoylation; EXPRESSED IN: shoot, hypocotyl, root
32	At4g22753	SMO1-3	-1.084	0.138	-0.056	N	Encodes a member of the SMO1 family of sterol 4alpha-methyl oxidases. STEROL 4-ALPHA METHYL OXIDASE 1-3 (SMO1-3); FUNCTIONS IN: 4,4-dimethyl-9beta,19-cyclopropylsterol-4alpha-methyl oxidase activity, catalytic activity; INVOLVED IN: oxidation reduction, fatty acid biosynthetic process; LOCATED IN: endoplasmic reticulum
33	At5g38540		-1.094	-0.659	-0.829	N	jacalin lectin family protein
34*	AtCg00020	PSBA	-1.096	-0.688	-0.496	N	Photosystem II protein D1
35	At3g48920	MYB45	-1.097	-0.577	-0.628	N	Member of the R2R3 factor gene family. myb domain protein 45 (AtMYB45); FUNCTIONS IN: transcription factor activity, DNA binding; INVOLVED IN: regulation of transcription, DNA-dependent, response to salicylic acid stimulus; EXPRESSED IN: sperm cell, sepal, hypocotyl
36	At5g22530		-1.102	-0.315	-0.549	N	unknown
37	At1g09440		-1.102	-0.542	-0.771	N	protein kinase family protein; FUNCTIONS IN: protein serine/threonine kinase activity, protein tyrosine kinase activity, protein kinase activity, kinase activity, ATP binding; INVOLVED IN: protein amino acid phosphorylation; LOCATED IN: endomembrane system
38	At1g47400		-1.109	-0.39	-0.871	N	unknown
39	At5g49800		-1.123	-0.984	-0.811	N	unknown
40	At4g22610		-1.127	-0.802	-0.78	N	protease inhibitor/seed storage/lipid transfer protein (LTP) family protein; FUNCTIONS IN: lipid binding; INVOLVED IN: lipid transport; LOCATED IN: endomembrane system; EXPRESSED IN: hypocotyl, root
41	At2g02580	CYP71B9	-1.141	-0.43	-0.427	N	CYP71B9; electron carrier/ heme binding / iron ion binding / monooxygenase/ oxygen binding member; FUNCTIONS IN: electron carrier activity, monooxygenase activity, iron ion binding, oxygen binding, heme binding; EXPRESSED IN: carpel
42	At5g48070	XTH20	-1.143	-0.11	-0.691	N	putative xyloglucan endotransglycosylase/hydrolase, expressed primarily in the stele of mature non-elongating regions of both the main and the lateral root. Is expressed in lateral root primordia but expression ceases after lateral root begins to grow. XYLOGLUCAN ENDOTRANSGLUCOSYLASE/HYDROLASE 20 (XTH20); FUNCTIONS IN: hydrolase activity, acting on glycosyl bonds, xyloglucan:xyloglucosyl transfer…
43	At2g12050		-1.144	-0.536	-0.754	N	Reticulon-like protein B21
44	At3g16220		-1.147	-0.695	-0.876	N	unknown; INVOLVED IN: regulation of transcription; LOCATED IN: cytoplasm
45	At5g38900		-1.169	-0.683	-0.715	N	DSBA oxidoreductase family protein; FUNCTIONS IN: protein disulfide oxidoreductase activity
46	At1g21110	IGMT3	-1.172	-0.988	-0.711	N	putative O-methyltransferase; FUNCTIONS IN: methyltransferase activity, O-methyltransferase activity, protein dimerization activity; LOCATED IN: cytosol
47	At5g40590		-1.191	-0.045	-0.404	N	DC1 domain-containing protein EXPRESSED IN: root
48	At5g47240	NUDT8	-1.204	-0.761	-0.584	N	hydrolase Arabidopsis thaliana Nudix hydrolase homolog 8 (atnudt8); FUNCTIONS IN: hydrolase activity; INVOLVED IN: response to wounding; LOCATED IN: cytosol
49	At4g35720		-1.219	-0.42	-0.75	N	unknown
50	At5g60100	PRR3	-1.229	-0.927	-0.849	N	Encodes pseudo-response regulator 3 (APRR3/PRR3). PRR3 transcript levels vary in a circadian pattern with peak expression at dusk under long and short day conditions. PRR3 affects the period of the circadian clock and seedlings with reduced levels of PRR3 have shorter periods, based on transcriptional assays of clock-regulated genes. PRR3 is expressed in the vasculature of cotyledons and leaves w…
51	At4g20240	CYP71A27	-1.234	-0.806	-0.901	N	CYP71A27; electron carrier/ heme binding / iron ion binding / monooxygenase/ oxygen binding putative; FUNCTIONS IN: electron carrier activity, monooxygenase activity, iron ion binding, oxygen binding, heme binding
52*	At1g52820		-1.242	-0.522	-0.828	N	putative 2-oxoglutarate-dependent dioxygenase; FUNCTIONS IN: oxidoreductase activity; EXPRESSED IN: root
53	At3g45920		-1.27	-0.289	-0.948	N	receptor protein kinase-related; FUNCTIONS IN: protein serine/threonine kinase activity, protein kinase activity, ATP binding; INVOLVED IN: protein amino acid phosphorylation
54	At2g36690		-1.294	-0.731	-0.9	N	oxidoreductase, 2OG-Fe(II) oxygenase family protein; FUNCTIONS IN: oxidoreductase activity, acting on paired donors, with incorporation or reduction of molecular oxygen, 2-oxoglutarate as one donor, and incorporation of one atom each of oxygen into both donors, oxidoreductase activity; INVOLVED IN: biosynthetic process; EXPRESSED IN: hypocotyl, root
55	At2g01610		-1.298	-0.827	-0.993	N	invertase/pectin methylesterase inhibitor family protein; FUNCTIONS IN: enzyme inhibitor activity, pectinesterase inhibitor activity, pectinesterase activity; LOCATED IN: endomembrane system
56	At5g63590	FLS3	-1.311	-0.82	-0.915	N	FLAVONOL SYNTHASE 3 (FLS3); FUNCTIONS IN: flavonol synthase activity; INVOLVED IN: response to light stimulus, response to sucrose stimulus, flavonoid biosynthetic process; EXPRESSED IN: seedling, hypocotyl, root
57	At5g14760	AO	-1.381	-0.933	-0.833	N	encodes for L-aspartate oxidase involved in the early steps of NAD biosynthesis. In contrary to the EC 1.4.3.16 (l-aspartate oxidase - deaminating) the enzyme catalyzes the reaction L-aspartate + O2 = iminoaspartate (alpha-iminosuccinate) + H2O2 L-ASPARTATE OXIDASE (AO); FUNCTIONS IN: electron carrier activity, oxidoreductase activity, L-aspartate oxidase activity; INVOLVED IN: NAD biosynthetic p…
58	At3g27400		-1.383	-0.695	-0.826	N	pectate lyase family protein; FUNCTIONS IN: pectate lyase activity; LOCATED IN: endomembrane system
59	At3g02240	RGF7	-1.417	-0.906	-0.907	N	unknown; LOCATED IN: endomembrane system; EXPRESSED IN: root, stamen
60	At3g46270		-1.492	-0.865	-0.566	N	receptor protein kinase-related; LOCATED IN: plasma membrane; EXPRESSED IN: root
61	At1g74670	GASA6	-2.053	0.043	-0.662	N	putative gibberellin-responsive protein; INVOLVED IN: response to fructose stimulus, response to gibberellin stimulus, response to sucrose stimulus, gibberellic acid mediated signaling, response to glucose stimulus; LOCATED IN: endomembrane system
62	At5g26260		2.465	2.483	0.822	N	meprin and TRAF homology domain-containing protein / MATH domain-containing protein; LOCATED IN: chloroplast; EXPRESSED IN: hypocotyl, root, callus
63	At1g78970	LUP1	1.468	1.233	0.905	N	Converts oxidosqualene to multiple triterpene alcohols and a triterpene diols. This conversion proceeds through the formation of a 17ß-dammarenyl cation. LUPEOL SYNTHASE 1 (LUP1); FUNCTIONS IN: beta-amyrin synthase activity, lupeol synthase activity; INVOLVED IN: pentacyclic triterpenoid biosynthetic process;
64	At5g03340	ATCDC48C	1.278	1.155	0.862	N	CDC48, putative cell division cycle protein 48; LOCATED IN: cell wall
65	At1g08105		1.205	1.117	0.853	N
66	At1g62850		1.164	1.559	0.993	N	translation release factor; FUNCTIONS IN: translation release factor activity; INVOLVED IN: translational termination
67	At1g19540		1.159	1.097	0.539	N	putative isoflavone reductase; FUNCTIONS IN: transcription repressor activity, binding, catalytic activity; INVOLVED IN: regulation of nitrogen utilization, metabolic process
68	At1g06460	ACD32.1	1.147	1.407	0.837	N	ACD32.1 encodes an alpha-crystallin domain containing protein with homology to small heat shock proteins. ALPHA-CRYSTALLIN DOMAIN 32.1 (ACD32.1); INVOLVED IN: response to heat; LOCATED IN: peroxisome
69	At1g60010		1.145	1.093	0.185	N	unknown; INVOLVED IN: N-terminal protein myristoylation
70	At1g20630	CAT1	1.143	1.152	0.351	N	Catalyzes the reduction of hydrogen peroxide using heme group as cofactor. Protects cells from toxicity by H2O2. CATALASE 1 (CAT1); FUNCTIONS IN: catalase activity; LOCATED IN: mitochondrion, cytosolic ribosome, cell wall, peroxisome, chloroplast envelope
71	At3g49360	PGL2	1.109	1.192	0.796	N	glucosamine/galactosamine-6-phosphate isomerase family protein; FUNCTIONS IN: 6-phosphogluconolactonase activity, catalytic activity; INVOLVED IN: pentose-phosphate shunt, carbohydrate metabolic process; LOCATED IN: plasma membrane
72	At4g12310	CYP706A5	1.081	1.254	0.921	N	CYP706A5; electron carrier/ heme binding / iron ion binding / monooxygenase/ oxygen binding member; FUNCTIONS IN: electron carrier activity, monooxygenase activity, iron ion binding, oxygen binding, heme binding; LOCATED IN: endomembrane system
73	At2g16990		1.046	1.424	0.735	N	tetracycline transporter; FUNCTIONS IN: tetracycline transporter activity; LOCATED IN: endomembrane system
74	At4g13030		1.045	1.249	0.847	N	unknown
75	At4g11310	CP1	1.044	1.127	0.814	N	putative cysteine proteinase precursor-like protein cysteine proteinase; FUNCTIONS IN: cysteine-type peptidase activity, cysteine-type endopeptidase activity; INVOLVED IN: proteolysis, N-terminal protein myristoylation; LOCATED IN: cell wall
76	At1g67880		1.001	1.263	0.818	N	glycosyl transferase family 17 protein; FUNCTIONS IN: transferase activity, transferring glycosyl groups, acetylglucosaminyltransferase activity; INVOLVED IN: protein amino acid N-linked glycosylation; LOCATED IN: membrane
77	At5g11920	cwINV6	-1.037	-1.129	-0.658	N	Encodes a protein with fructan exohydrolase (FEH) activity acting on both inulin and levan-type fructans (1- and 6-FEH). The enzyme does not have invertase activity. 6-&1-fructan exohydrolase (AtcwINV6); FUNCTIONS IN: inulinase activity, hydrolase activity, hydrolyzing O-glycosyl compounds, levanase activity; INVOLVED IN: carbohydrate metabolic process
78	At1g13430	ST4A	-1.039	-1.129	-0.743	N	ST4A (SULFOTRANSFERASE 4A); brassinosteroid sulfotransferase/ sulfotransferase Encodes a brassinosteroid sulfotransferase that may be involved in brassinosteroid inactivation. In vitro experiements show that this enzyme can act on a broad group of naturally occurring brassinosteroids, including the 24-epimers and (22R,23R)-28 homobrassinosteroids, that have an array of different side chains, thou…
79	At4g34880		-1.052	-1.263	-0.834	N	amidase family protein; FUNCTIONS IN: amidase activity, carbon-nitrogen ligase activity, with glutamine as amido-N-donor; INVOLVED IN: acrylonitrile catabolic process, aldoxime metabolic process; LOCATED IN: endomembrane system; EXPRESSED IN: root
80	At3g56060		-1.059	-1.016	-0.376	N	glucose-methanol-choline (GMC) oxidoreductase family protein; FUNCTIONS IN: aldehyde-lyase activity, oxidoreductase activity, acting on CH-OH group of donors, FAD binding; INVOLVED IN: cellular alcohol metabolic process; LOCATED IN: endomembrane system
81	At1g30990		-1.129	-1.071	-0.627	N	major latex protein-related / MLP-related major latex protein-related / MLP-related; INVOLVED IN: response to biotic stimulus, defense response; EXPRESSED IN: sperm cell, root
82	At5g51930		-1.174	-1.021	-0.859	N	glucose-methanol-choline (GMC) oxidoreductase family protein; FUNCTIONS IN: aldehyde-lyase activity, oxidoreductase activity, acting on CH-OH group of donors, oxidoreductase activity, FAD binding; INVOLVED IN: cellular alcohol metabolic process; LOCATED IN: endomembrane system
83	At1g15640		-1.185	-1.231	-0.806	N	unknown
84	At4g12550	AIR1	-1.205	-1.008	-0.859	N	AIR1; lipid binding isolated from differential screening of a cDNA library from auxin-treated root culture. encodes a protein that is related to a large family of proteins that consist of a proline-rich or glycine-rich N-terminus and a hydrophobic, possibly membrane spanning C-terminus; FUNCTIONS IN: lipid binding; INVOLVED IN: response to auxin stimulus, lateral root morphogenesis, lipid transpo…
85	At5g22555		-1.746	-1.045	-0.759	N	unknown
86	At3g20120	CYP705A21	1.556	0.933	1.276	N	CYP705A21; electron carrier/ heme binding / iron ion binding / monooxygenase/ oxygen binding member; FUNCTIONS IN: electron carrier activity, monooxygenase activity, iron ion binding, oxygen binding, heme binding
87	At1g56680		1.426	0.894	1.491	N	glycoside hydrolase family 19 protein; FUNCTIONS IN: chitinase activity; INVOLVED IN: cell wall macromolecule catabolic process; LOCATED IN: endomembrane system; EXPRESSED IN: shoot apex, sepal, flower, root
88	At1g16390	OCT3	1.41	0.951	1.443	N	carbohydrate transmembrane transporter/ sugar:hydrogen symporter ARABIDOPSIS THALIANA ORGANIC CATION/CARNITINE TRANSPORTER 3 (ATOCT3); FUNCTIONS IN: carbohydrate transmembrane transporter activity, sugar:hydrogen symporter activity; LOCATED IN: membrane
89	At2g44480	BGLU17	1.387	0.978	1.128	N	BETA GLUCOSIDASE 17 (BGLU17); FUNCTIONS IN: cation binding, hydrolase activity, hydrolyzing O-glycosyl compounds, catalytic activity; INVOLVED IN: carbohydrate metabolic process; LOCATED IN: endomembrane system; EXPRESSED IN: stem, male gametophyte, sepal, hypocotyl, root
90	At5g18290	SIP1;2	1.374	0.99	1.402	N	SIP1;2; water channel Belongs to a family of plant aquaporins.Similar to yeast and radish aquaporins; FUNCTIONS IN: water channel activity; INVOLVED IN: transport; LOCATED IN: endoplasmic reticulum
91	At5g03960	IQD12	1.319	0.933	1.516	N	calmodulin binding IQ-domain 12 (IQD12); FUNCTIONS IN: calmodulin binding
92	At5g35940		1.312	0.368	1.162	N	jacalin lectin family protein; EXPRESSED IN: hypocotyl, root
93	At3g44610		1.298	0.873	1.086	N	protein kinase family protein; FUNCTIONS IN: kinase activity; INVOLVED IN: protein amino acid phosphorylation; LOCATED IN: chloroplast
94	At3g44630		1.297	0.939	1.163	N	putative disease resistance protein RPP1-WsB-like (TIR-NBS-LRR class); FUNCTIONS IN: transmembrane receptor activity, protein binding, nucleoside-triphosphatase activity, nucleotide binding, ATP binding; INVOLVED IN: N-terminal protein myristoylation, defense response; LOCATED IN: intrinsic to membrane
95	At4g36910	LEJ2	1.261	0.756	1.181	N	LEJ2 (LOSS OF THE TIMING OF ET AND JA BIOSYNTHESIS 2) Has a cystathionine Beta-synthase domain; LOCATED IN: chloroplast
96	At3g26920		1.245	0.931	1.039	N	unknown
97	At1g56720		1.213	0.856	1.113	N	protein kinase family protein; FUNCTIONS IN: protein serine/threonine kinase activity, protein kinase activity, kinase activity, ATP binding; INVOLVED IN: protein amino acid phosphorylation
98	At3g10200		1.17	0.695	1.011	N	dehydration-responsive protein-related
99	At3g45530		1.158	0.834	1.148	N	DC1 domain-containing protein; FUNCTIONS IN: protein binding, zinc ion binding; INVOLVED IN: intracellular signaling cascade; EXPRESSED IN: root
100	At3g22840	ELIP1	1.126	0.925	1.267	N	Encodes an early light-inducible protein. EARLY LIGHT-INDUCABLE PROTEIN (ELIP1); FUNCTIONS IN: chlorophyll binding; INVOLVED IN: response to cold
101	At5g43270	SPL2	1.097	0.98	1.284	N	SPL2 (SQUAMOSA PROMOTER BINDING PROTEIN-LIKE 2); DNA binding / transcription factor member of the SPL (squamosa-promoter binding protein-like) gene family, a novel gene family encoding DNA binding proteins and putative transcription factors. The genes are characterized by the presence of the SBP-box, which encodes a protein domain, the SQUAMOSA PROMOTER BINDING PROTEIN-LIKE 2 (SPL2); FUNCTIONS IN…
102	At3g23550		1.053	0.735	1.151	N	MATE efflux family protein; FUNCTIONS IN: antiporter activity, drug transporter activity, transporter activity; INVOLVED IN: multidrug transport; LOCATED IN: membrane
103	At5g65070	MAF4	1.03	0.959	1.275	N	Encodes MADS-box containing FLC paralog. Five splice variants have been identified but not characterized with respect to expression patterns and/or differing function. Overexpression of the gene in the Landsberg ecotype leads to a delay in flowering, transcript levels of MAF4 are reduced after a 6 week vernalization. AGL69; FUNCTIONS IN: transcription factor activity; INVOLVED IN: negative regula…
104	At3g11240	ATE2	1.007	0.874	1.263	N	Encodes an arginyl-tRNA:protein arginyltransferase (ATE2), a component of the N-end rule pathway that targets protein degradation through the identity of the amino-terminal residue of specific protein substrates. Arabidopsis contains two ATE genes: At5g05700/ATE1, At3g11240/ATE2. Another component of the N-end rule pathway is At5g02310/PROTEOLYSIS6 (PRT6). PRT6 and ATE were shown to regulate seed…
105	At2g33220		1.001	0.726	1.073	N	unknown; INVOLVED IN: photorespiration; LOCATED IN: mitochondrion, mitochondrial membrane, plastid, respiratory chain complex I
106	At5g58120		-1.004	-0.718	-1.094	N	putative disease resistance protein (TIR-NBS-LRR class); FUNCTIONS IN: transmembrane receptor activity, protein binding, nucleoside-triphosphatase activity, nucleotide binding, ATP binding; INVOLVED IN: signal transduction, defense response, apoptosis, innate immune response; LOCATED IN: intrinsic to membrane
107	At2g32210		-1.02	-0.953	-1.254	N	unknown
108	At2g14095		-1.103	-0.887	-1.262	N	unknown; LOCATED IN: mitochondrion
109	At4g02360		-1.155	-0.538	-1.077	N	unknown; LOCATED IN: endomembrane system
110	At2g40610	EXPA8	-1.156	-0.596	-1.005	N	Involved in the formation of nematode-induced syncytia in roots of Arabidopsis thaliana. ARABIDOPSIS THALIANA EXPANSIN A8 (ATEXPA8); INVOLVED IN: syncytium formation, plant-type cell wall modification during multidimensional cell growth, unidimensional cell growth, plant-type cell wall loosening; LOCATED IN: endomembrane system, extracellular region
111	At5g59670		-1.228	-0.779	-1.038	N	putative leucine-rich repeat protein kinase; FUNCTIONS IN: kinase activity; INVOLVED IN: protein amino acid phosphorylation; LOCATED IN: endomembrane system
112	At1g18100	E12A11	-1.232	-0.605	-1.042	N	E12A11 protein (E12A11) E12A11; FUNCTIONS IN: phosphatidylethanolamine binding; EXPRESSED IN: sperm cell
113	At2g33850		-1.235	-0.79	-1.151	N	unknown; LOCATED IN: endomembrane system
114	At1g52560		-1.261	-0.212	-1.084	N	26.5 kDa class I small heat shock protein-like (HSP26.5-P); INVOLVED IN: response to high light intensity, response to hydrogen peroxide, response to heat; LOCATED IN: mitochondrion
115*	At5g48485	DIR1	-1.307*	-0.248	-1.739	N	DIR1 (DEFECTIVE IN INDUCED RESISTANCE 1); lipid binding / lipid transporter encodes a putative apoplastic lipid transfer protein that is involved in systemic acquired resistance. Mutants in this gene exhibit wild-type local resistance to avirulent and virulent Pseudomonas syringae, but pathogenesis-related gene expression is abolished in uninoculated distant leaves and fail to develop SAR to viru…
116	At4g36830	HOS3-1	-1.337	-0.918	-1.191	N	GNS1/SUR4 membrane family protein; LOCATED IN: integral to membrane
117	AtMg01360	COX1	-1.359	-0.892	-1.103	N	Cytochrome c oxidase polypeptide I;
118	At2g18470	PERK4	-1.365	-0.459	-1.079	N	protein kinase family protein; FUNCTIONS IN: protein serine/threonine kinase activity, protein kinase activity, ATP binding; INVOLVED IN: protein amino acid phosphorylation; LOCATED IN: chloroplast
119	At5g18470		-1.376	-0.924	-1.66	N	curculin-like (mannose-binding) lectin family protein; FUNCTIONS IN: sugar binding; LOCATED IN: plant-type cell wal
120	At1g66690		-1.444	-0.887	-1.332	N	S-adenosyl-L-methionine:carboxyl methyltransferase family protein; FUNCTIONS IN: S-adenosylmethionine-dependent methyltransferase activity, methyltransferase activity
121	At5g17700		-1.503	-0.718	-1.285	N	MATE efflux family protein; FUNCTIONS IN: drug transporter activity, antiporter activity, transporter activity; INVOLVED IN: multidrug transport; LOCATED IN: membrane
122	At1g60470	GolS4	-1.66	-0.771	-1.39	N	AtGolS4 (Arabidopsis thaliana galactinol synthase 4); transferase, transferring glycosyl groups / transferase, transferring hexosyl groups; FUNCTIONS IN: transferase activity, transferring hexosyl groups, transferase activity, transferring glycosyl groups; INVOLVED IN: carbohydrate biosynthetic process; EXPRESSED IN: stem, root
123	At5g28510	BGLU24	-1.675	-0.293	-1.332	N	BETA GLUCOSIDASE 24 (BGLU24); FUNCTIONS IN: cation binding, hydrolase activity, hydrolyzing O-glycosyl compounds, catalytic activity; INVOLVED IN: carbohydrate metabolic process; LOCATED IN: endomembrane system
124	At1g52690	LEA7	-1.678	-0.77	-1.866	N	late embryogenesis abundant protein, putative / LEA protein, putative; INVOLVED IN: embryonic development ending in seed dormancy
125	At5g04370	NAMT1	-1.693	-0.977	-1.573	N	Encodes NAMT1, a methyltransferase that methylates nicotinic acid; FUNCTIONS IN: S-adenosylmethionine-dependent methyltransferase activity; EXPRESSED IN: hypocotyl, root
126	At3g02480		-1.758	-0.438	-2.521	N	ABA-responsive protein-related; INVOLVED IN: response to water deprivation
127	At1g69880	TH8	-1.887	-0.943	-2.127	N	ATH8 (thioredoxin H-type 8); INVOLVED IN: N-terminal protein myristoylation, cell redox homeostasis
128	At3g13784	CWINV5	-2.005	-0.609	-2.004	N	AtcwINV5 (Arabidopsis thaliana cell wall invertase 5); hydrolase, hydrolyzing O-glycosyl compounds; FUNCTIONS IN: hydrolase activity, hydrolyzing O-glycosyl compounds; INVOLVED IN: sucrose catabolic process, using beta-fructofuranosidase, carbohydrate metabolic process; LOCATED IN: endomembrane system
129	At2g05070	LHCB2.2	0.625	1.606	0.591	Y	Encodes Lhcb2.2. Belongs to the Lhc super-gene family encodes the light-harvesting chlorophyll a/b-binding (LHC) proteins that constitute the antenna system of the photosynthetic apparatus. LHCB2.2; FUNCTIONS IN: chlorophyll binding; INVOLVED IN: photosynthesis, light harvesting, photosynthesis; LOCATED IN: in 7 components; EXPRESSED IN: guard cell, juvenile leaf, cultured cell, leaf
130	At3g05730		-0.622	1.587	0.259	Y	Encodes a defensin-like (DEFL) family protein. LOCATED IN: endomembrane system
131	At1g29930	CAB1	0.485	1.413	0.153	Y	chlorophyll binding Subunit of light-harvesting complex II (LHCII),which absorbs light and transfers energy to the photosynthetic reaction center. CHLOROPHYLL A/B BINDING PROTEIN 1 (CAB1); FUNCTIONS IN: chlorophyll binding; INVOLVED IN: photosynthesis; LOCATED IN: light-harvesting complex, thylakoid, chloroplast thylakoid membrane, chloroplast; EXPRESSED IN: guard cell, juvenile leaf, cultured ce…
132	At4g11210		0.865	1.357	0.537	Y	disease resistance-responsive family protein / dirigent family protein; INVOLVED IN: lignan biosynthetic process, defense response; LOCATED IN: endomembrane system; EXPRESSED IN: leaf lamina base, petal, cauline leaf, hypocotyl, root
133*	At2g18050	HIS1-3	0.548	1.347	-0.042	Y*	DNA binding / nucleosomal DNA binding encodes a structurally divergent linker histone whose gene expression is induced by dehydration and ABA. HISTONE H1-3 (HIS1-3); FUNCTIONS IN: DNA binding, nucleosomal DNA binding; INVOLVED IN: response to water deprivation, response to abscisic acid stimulus, nucleosome assembly; LOCATED IN: nucleus, nucleosome
134	At1g80960		0.891	1.254	0.77	Y	F-box protein-related
135	At3g27650	LBD25	0.993	1.24	0.902	Y	LOB DOMAIN-CONTAINING PROTEIN 25 (LBD25); EXPRESSED IN: flower
136	At3g15840	PIFI	0.611	1.232	0.654	Y	Encodes a chloroplast-targeted protein localized in the stroma that is a novel component essential for NDH-mediated non-photochemical reduction of the plastoquinone pool in chlororespiratory electron transport. post-illumination chlorophyll fluorescence increase (PIFI); INVOLVED IN: chlororespiration; LOCATED IN: thylakoid, chloroplast stroma, chloroplast
137	At5g40170	RLP54	0.544	1.222	0.713	Y	AtRLP54 (Receptor Like Protein 54); kinase/ protein binding; FUNCTIONS IN: protein binding, kinase activity; INVOLVED IN: signal transduction, defense response; LOCATED IN: endomembrane system
138	At5g54270	LHCB3	0.483	1.147	0.486	Y	structural molecule Lhcb3 protein is a component of the main light harvesting chlorophyll a/b-protein complex of Photosystem II (LHC II); FUNCTIONS IN: structural molecule activity; INVOLVED IN: photosynthesis, light harvesting, photosynthesis; LOCATED IN: light-harvesting complex, thylakoid, chloroplast thylakoid membrane, chloroplast
139	At2g26560	PLA2A	0.659	1.135	0.766	Y	PLA2A (PHOSPHOLIPASE A 2A); lipase/ nutrient reservoir encodes a lipid acyl hydrolase with wide substrate specificity that accumulates upon infection by fungal and bacterial pathogens. Protein is localized in the cytoplasm in healthy leaves, and in membranes in infected cells; FUNCTIONS IN: lipase activity, nutrient reservoir activity; INVOLVED IN: response to cadmium ion, plant-type hypersensiti…
140	At4g01550	NAC069	0.409	1.125	0.596	Y	anac069 (Arabidopsis NAC domain containing protein 69); FUNCTIONS IN: transcription factor activity; INVOLVED IN: multicellular organismal development, regulation of transcription
141	At4g38330		0.918	1.123	0.614	Y	unknown; LOCATED IN: integral to membrane; EXPRESSED IN: male gametophyte, pollen tube
142	At1g61500		0.891	1.123	0.821	Y	putative S-locus protein kinase; FUNCTIONS IN: in 7 functions; INVOLVED IN: protein amino acid phosphorylation, recognition of pollen; LOCATED IN: endomembrane system; EXPRESSED IN: shoot apex, embryo, flower, seed
143	At5g27930		0.578	1.121	0.909	Y	putative protein phosphatase 2C, putative / PP2C; FUNCTIONS IN: protein serine/threonine phosphatase activity, catalytic activity
144	At5g13080	WRKY75	0.427	1.119	0.313	Y	transcription factor WRKY75 is one of several transcription factors induced during Pi deprivation. It is nuclear localized and regulated differentially during Pi starvation. RNAi mediated suppression of WRKY75 made the plants more susceptible to Pi stress as indicated by the higher accumulation of anthocyanin during Pi starvation. WRKY75; FUNCTIONS IN: transcription factor activity; INVOLVED IN: …
145	At3g10450	SCPL7	0.808	1.112	0.805	Y	SERINE CARBOXYPEPTIDASE-LIKE 7 (SCPL7); FUNCTIONS IN: serine-type carboxypeptidase activity; INVOLVED IN: proteolysis; LOCATED IN: endomembrane system
146	At3g26450		0.777	1.106	0.869	Y	major latex protein-related / MLP-related major latex protein-related / MLP-related
147	At5g47510		0.763	1.093	0.829	Y	SEC14 cytosolic factor family protein / phosphoglyceride transfer family protein; FUNCTIONS IN: transporter activity; INVOLVED IN: transport
148	At4g25640	DTX35	0.764	1.072	0.927	Y	MATE efflux family protein; FUNCTIONS IN: antiporter activity, drug transporter activity; INVOLVED IN: multidrug transport; LOCATED IN: plasma membrane, membrane
149	At4g12800	PSAL	0.293	1.066	0.309	Y	photosystem I subunit L (PSAL); INVOLVED IN: photosynthesis, light reaction, photosynthesis
150	At5g42900	COR27	0.815	1.058	0.621	Y	unknown
151	At1g77120	ADH1	0.462	1.052	0.225	Y	Catalyzes the reduction of acetaldehyde using NADH as reductant. Requires zinc for activity. Dimer. Anaerobic response polypeptide (ANP). Fermentation. The protein undergoes thiolation following treatment with the oxidant tert-butylhydroperoxide. ALCOHOL DEHYDROGENASE 1 (ADH1); FUNCTIONS IN: alcohol dehydrogenase activity; INVOLVED IN: response to cadmium ion, cellular respiration, response to sa…
152	At5g14650		-0.354	1.051	0.079	Y*	polygalacturonase, putative / pectinase, putative; FUNCTIONS IN: polygalacturonase activity; INVOLVED IN: carbohydrate metabolic process; LOCATED IN: endomembrane system
153	At4g17540		0.846	1.041	0.715	Y	unknown
154	At4g28850	XTH26	0.47	1.039	0.728	Y	putative / xyloglucan endotransglycosylase; FUNCTIONS IN: hydrolase activity, acting on glycosyl bonds, hydrolase activity, hydrolyzing O-glycosyl compounds, xyloglucan:xyloglucosyl transferase activity; INVOLVED IN: carbohydrate metabolic process, cellular glucan metabolic process; LOCATED IN: endomembrane system, apoplast, cell wall; EXPRESSED IN: root
155	At5g61430	NAC100	0.614	1.015	0.729	Y	transcription factor ARABIDOPSIS NAC DOMAIN CONTAINING PROTEIN 100 (ANAC100); FUNCTIONS IN: transcription factor activity; INVOLVED IN: multicellular organismal development, regulation of transcription
156	At2g15370	FUT5	0.351	1.015	0.474	Y	Predicted fucosyltransferase, based on similarity to FUT1, but not functionally redundant with FUT1. FUT5; FUNCTIONS IN: transferase activity, transferring glycosyl groups, fucosyltransferase activity; INVOLVED IN: cell wall biogenesis; LOCATED IN: endomembrane system, membrane; EXPRESSED IN: cauline leaf, root, flower, seed
157	At4g02330	ATPMEPCRB	0.275	1.013	0.281	Y*	ATPMEPCRB; pectinesterase; FUNCTIONS IN: pectinesterase activity; INVOLVED IN: response to salt stress; LOCATED IN: endomembrane system, cell wall
158	At5g23230	NIC2	0.468	1.004	0.735	Y	catalytic/ nicotinamidase NICOTINAMIDASE 2 (NIC2); FUNCTIONS IN: nicotinamidase activity, catalytic activity; INVOLVED IN: NAD metabolic process, metabolic process
159	At4g37160	sks15	-0.307	-1	-0.183	Y	SKU5 Similar 15 (sks15); FUNCTIONS IN: oxidoreductase activity, copper ion binding; LOCATED IN: endomembrane system; EXPRESSED IN: root
160	At3g25905	CLE27	-0.644	-1.024	-0.941	Y	Member of a large family of putative ligands homologous to the Clavata3 gene. Consists of a single exon. CLAVATA3/ESR-RELATED 27 (CLE27); FUNCTIONS IN: protein binding, receptor binding; INVOLVED IN: signal transduction; LOCATED IN: apoplast
161	At3g19430		-0.434	-1.03	-0.453	Y	late embryogenesis abundant protein-related / LEA protein-related; FUNCTIONS IN: structural constituent of cell wall; EXPRESSED IN: root
162	At5g10130		-0.632	-1.136	-0.598	Y	pollen Ole e 1 allergen and extensin family protein; LOCATED IN: extracellular space, endomembrane system; EXPRESSED IN: root
163	At3g29635		-0.744	-1.149	-0.902	Y	transferase family protein; FUNCTIONS IN: transferase activity, transferring acyl groups other than amino-acyl groups, transferase activity; EXPRESSED IN: root
164	At1g50060		-0.695	-1.173	-0.566	Y	putative pathogenesis-related protein; LOCATED IN: endomembrane system, extracellular region; EXPRESSED IN: root
165	At5g09980	PROPEP4	-0.83	-1.195	-0.959	Y	Elicitor peptide 4 precursor (PROPEP4); INVOLVED IN: response to jasmonic acid stimulus; LOCATED IN: endomembrane system
166	At1g52060		-0.926	-1.528	-0.687	Y	LOCATED IN: endomembrane system; EXPRESSED IN: root
167	At5g43590		0.798	1.931	1.134	Y	putative patatin; FUNCTIONS IN: nutrient reservoir activity; INVOLVED IN: metabolic process, lipid metabolic process;
168	At5g59530		0.884	1.423	1.293	Y	putative 2-oxoglutarate-dependent dioxygenase; FUNCTIONS IN: transferase activity, transferring glycosyl groups; EXPRESSED IN: stem, root
169	At1g44050		0.652	1.374	1.505	Y	DC1 domain-containing protein; INVOLVED IN: intracellular signaling cascade; EXPRESSED IN: root
170	At3g48080		0.781	1.359	1.361	Y	lipase class 3 family protein / disease resistance protein-related; FUNCTIONS IN: lipase activity, triacylglycerol lipase activity, signal transducer activity; INVOLVED IN: lipid metabolic process;
171	At2g19970		0.644	1.354	1.108	Y	putative pathogenesis-related protein; LOCATED IN: extracellular region; EXPRESSED IN: hypocotyl, flower, root
172	At3g45410	LECRK-I.3	0.976	1.303	1.342	Y	lectin protein kinase family protein encodes a receptor-like kinase that has serine/threonine kinase activity whose expression is induced by high salt stress. This induction is inhibited by tobacco ethylene receptor. lectin protein kinase family protein; FUNCTIONS IN: transmembrane receptor protein serine/threonine kinase activity, kinase activity; INVOLVED IN: response to ethylene stimulus, resp…
173	At1g33520	MOS2	0.856	1.278	1.257	Y	MOS2 (modifier of snc1, 2); RNA binding / nucleic acid binding / protein binding; contains one G-patch domain (known to mediate RNA-protein interactions) and two KOW domains (may bind RNA and/or protein); localized to the nucleus; mutant suppresses high SA levels and constitutive disease resistance in snc1 npr1 background; required for basal resistance against Pseudomonas syringae maculicola ES43…
174	At2g25240	CCP3	0.918	1.276	1.404	Y	serine-type endopeptidase inhibitor; FUNCTIONS IN: serine-type endopeptidase inhibitor activity;
175	At1g19700	BEL10	0.809	1.248	1.17	Y	Encodes a member of the BEL family of homeodomain proteins. Its interaction with PLP (PAS/LOV PROTEIN) is diminished by blue light. BEL1-LIKE HOMEODOMAIN 10 (BEL10); FUNCTIONS IN: transcription factor activity, DNA binding; INVOLVED IN: regulation of transcription, DNA-dependent, regulation of transcription; LOCATED IN: nucleus
176	At3g14350	SRF7	0.842	1.242	1.255	Y	ATP binding / protein binding / protein kinase/ protein serine/threonine kinase/ protein tyrosine kinase STRUBBELIG-RECEPTOR FAMILY 7 (SRF7); FUNCTIONS IN: protein binding, protein serine/threonine kinase activity, protein tyrosine kinase activity, protein kinase activity, ATP binding; INVOLVED IN: transmembrane receptor protein tyrosine kinase signaling pathway, protein amino acid phosphorylatio…
177	At5g44130	FLA13	0.629	1.233	1.315	Y	FASCICLIN-LIKE ARABINOGALACTAN PROTEIN 13 PRECURSOR (FLA13); LOCATED IN: anchored to plasma membrane, plasma membrane, anchored to membrane, plant-type cell wall
178	At1g15890		0.848	1.211	1.234	Y	putative disease resistance protein (CC-NBS-LRR class); FUNCTIONS IN: protein binding, ATP binding; INVOLVED IN: N-terminal protein myristoylation, defense response, apoptosis
179	At1g24530		0.966	1.209	1.284	Y	transducin family protein / WD-40 repeat family protein; FUNCTIONS IN: nucleotide binding; LOCATED IN: plasma membrane, heterotrimeric G-protein complex
180	At4g20210	TPS08	0.719	1.183	1.037	Y	terpene synthase/cyclase family protein; FUNCTIONS IN: lyase activity, magnesium ion binding; INVOLVED IN: metabolic process; LOCATED IN: chloroplast; EXPRESSED IN: root
181	At5g66985		0.618	1.18	1.048	Y	unknown; EXPRESSED IN: shoot apex, embryo, root, seed
182	At2g19150		0.71	1.173	1.064	Y	pectinesterase family protein; FUNCTIONS IN: pectinesterase activity; INVOLVED IN: cell wall modification; LOCATED IN: endomembrane system, cell wall, plant-type cell wall
183	At2g15000		0.616	1.171	1.438	Y	unknown; LOCATED IN: chloroplast
184	At5g28770	BZO2H3	0.891	1.098	1.385	Y	BZO2H3; DNA binding / protein heterodimerization/ transcription factor bZIP protein; FUNCTIONS IN: transcription factor activity, protein heterodimerization activity, DNA binding; INVOLVED IN: regulation of transcription, DNA-dependent; LOCATED IN: nucleus
185	At3g44550	FAR5	0.702	1.047	1.145	Y	FAR5 (FATTY ACID REDUCTASE 5); binding / catalytic/ oxidoreductase, acting on the CH-CH group of donors; FUNCTIONS IN: oxidoreductase activity, acting on the CH-CH group of donors, binding, catalytic activity; INVOLVED IN: microsporogenesis, metabolic process;
186	At3g50350		0.743	1.016	1.094	Y	unknown; LOCATED IN: chloroplast
187	At1g10970	ZIP4	-0.72	-1.096	-1.087	Y	A member of Zrt- and Irt-related protein (ZIP) family. transcript is induced in response to zinc deficiency in the root and shoot. Expression is regulated by copper, but response to copper deficiency is detected only after three weeks of deficiency; FUNCTIONS IN: cation transmembrane transporter activity, copper ion transmembrane transporter activity; INVOLVED IN: response to zinc ion, cation tra…
188	At5g11420		-0.554	-1.108	-1.123	Y	LOCATED IN: cell wall, plant-type cell wall
189	At2g31540		-0.692	-1.204	-1.303	Y	GDSL-motif lipase/hydrolase family protein; FUNCTIONS IN: hydrolase activity, acting on ester bonds, carboxylesterase activity; INVOLVED IN: lipid metabolic process; EXPRESSED IN: pollen tube
190	At4g33550		-0.831	-1.298	-1.382	Y	lipid binding; FUNCTIONS IN: lipid binding; INVOLVED IN: lipid transport; LOCATED IN: endomembrane system
191	At4g27890		-0.986	-1.426	-1.336	Y	nuclear movement family protein;
192	At5g53190	SWEET3	-0.864	-1.564	-1.137	Y	nodulin MtN3 family protein; LOCATED IN: integral to membrane, membrane
193	At4g15330	CYP705A1	0.953	0.765	1.305	Y	CYP705A1; member of cytochrome P450 family; FUNCTIONS IN: electron carrier activity, monooxygenase activity, iron ion binding, oxygen binding, heme binding; LOCATED IN: endomembrane system; EXPRESSED IN: root, seed
194	At5g48880	KAT5	0.929	0.867	1.298	Y	Encodes a peroxisomal 3-keto-acyl-CoA thiolase 2 precursor. EC2.3.1.16 thiolases. AT5G48880.1 is named PKT1 and AT5G48880.2 is named PKT2. PEROXISOMAL-3-KETO-ACYL-COA THIOLASE 1 (PKT1); FUNCTIONS IN: catalytic activity, acetyl-CoA C-acyltransferase activity; INVOLVED IN: fatty acid oxidation; LOCATED IN: peroxisome
195	At3g13760		0.599	0.961	1.211	Y	DC1 domain-containing protein; FUNCTIONS IN: protein binding, zinc ion binding; LOCATED IN: membrane; EXPRESSED IN: root, leaf
196	At5g51380		0.868	0.696	1.172	Y	F-box family protein
197	At5g64480		0.65	0.772	1.111	Y	unknown
198*	At1g43800	FTM1	0.499	0.821	1.099	Y	putative / stearoyl-ACP desaturase, putative acyl-(acyl-carrier-protein) desaturase; FUNCTIONS IN: acyl-[acyl-carrier-protein] desaturase activity, oxidoreductase activity, transition metal ion binding; INVOLVED IN: fatty acid metabolic process, fatty acid biosynthetic process; LOCATED IN: membrane
199	At2g38870		0.499	0.939	1.095	Y	Predicted to encode a PR (pathogenesis-related) peptide that belongs to the PR-6 proteinase inhibitor family. Six putative PR-6-type protein encoding genes are found in Arabidopsis: At2g38900, At2g38870, At5g43570, At5g43580, At3g50020 and At3g46860. protease inhibitor, putative; FUNCTIONS IN: serine-type endopeptidase inhibitor activity; INVOLVED IN: defense response to fungus, response to wound…
200	At3g45860	CRK4	0.485	0.976	1.088	Y	putative receptor-like protein kinase; FUNCTIONS IN: kinase activity; INVOLVED IN: defense response; LOCATED IN: endomembrane system
201	At4g09100		0.728	0.946	1.073	Y	zinc finger (C3HC4-type RING finger) family protein; FUNCTIONS IN: protein binding, zinc ion binding; LOCATED IN: endomembrane system; EXPRESSED IN: stem, root
202	At1g54890		0.653	0.509	1.072	Y	late embryogenesis abundant protein-related / LEA protein-related; LOCATED IN: endomembrane system
203	At4g13340	LRX3	0.607	0.665	1.028	Y	leucine-rich repeat family protein / extensin family protein; FUNCTIONS IN: structural constituent of cell wall, protein binding; LOCATED IN: cell wall, plant-type cell wall
204	At5g04310		0.522	0.733	1.008	Y
205	At1g12740	CYP87A2	0.508	0.433	1.008	Y	CYP87A2; electron carrier/ heme binding / iron ion binding / monooxygenase/ oxygen binding encodes a protein with cytochrome P450 domain; FUNCTIONS IN: electron carrier activity, monooxygenase activity, iron ion binding, oxygen binding, heme binding; EXPRESSED IN: root
206	At2g28270		0.487	0.945	1.003	Y	DC1 domain-containing protein; EXPRESSED IN: root
207	At3g05640		-0.917	-0.598	-1.001	Y	putative protein phosphatase 2C, PP2C; FUNCTIONS IN: protein serine/threonine phosphatase activity, catalytic activity; INVOLVED IN: response to water deprivation;
208	At5g06760	LEA4-5	-0.706	-0.546	-1.003	Y	late embryogenesis abundant group 1 domain-containing protein / LEA group 1 domain-containing protein; INVOLVED IN: embryonic development ending in seed dormancy, embryonic development;
209	At3g45060	NRT2.6	0.166	-0.189	-1.006	Y	ATNRT2.6; nitrate transmembrane transporter member of High affinity nitrate transporter family; FUNCTIONS IN: nitrate transmembrane transporter activity; LOCATED IN: plasma membrane, chloroplast; EXPRESSED IN: sepal, flower, root
210	At1g10370	ERD9	-0.65	-0.894	-1.006	Y	EARLY-RESPONSIVE TO DEHYDRATION 9 (ERD9); FUNCTIONS IN: glutathione transferase activity; INVOLVED IN: response to water deprivation, toxin catabolic process; LOCATED IN: chloroplast, cytoplasm
211	At1g14960		-0.541	-0.235	-1.009	Y	major latex protein-related / MLP-related; INVOLVED IN: response to biotic stimulus, defense response; EXPRESSED IN: root
212	At5g48100	TT10	-0.408	-0.756	-1.016	Y	Encodes a protein that is similar to laccase-like polyphenol oxidases. Involved in lignin and flavonoids biosynthesis. It has four conserved copper binding domains. Expressed in developing testa, where it colocalizes with the flavonoid end products proanthocyanidins and flavonols. Mutant plants exhibited a delay in developmentally determined browning of the testa, characterized by the pale brown …
213	At5g52310	LTI78	-0.792	-0.222	-1.021	Y	LTI78 (LOW-TEMPERATURE-INDUCED 78) cold regulated gene, the 5' region of cor78 has cis-acting regulatory elements that can impart cold-regulated gene expression
214	At4g10310	HKT1	-0.227	-0.206	-1.021	Y*	HKT1 (HIGH-AFFINITY K+ TRANSPORTER 1); sodium ion transmembrane transporter encodes a sodium transporter (HKT1) expressed in xylem parenchyma cells. Mutants over-accumulate sodium in shoot tissue and have increased sodium in the xylem sap and reduced sodium in phloem sap and roots; FUNCTIONS IN: sodium ion transmembrane transporter activity; INVOLVED IN: response to salt stress, potassium ion tra…
215	At2g02990	RNS1	-0.635	-0.686	-1.039	Y	RNS1 (RIBONUCLEASE 1); endoribonuclease/ ribonuclease member of the ribonuclease T2 family, responds to inorganic phosphate starvation, and inhibits production of anthocyanin. Also involved in wound-induced signaling independent of jasmonic acid; FUNCTIONS IN: ribonuclease activity, endoribonuclease activity; INVOLVED IN: cellular response to phosphate starvation, aging, response to wounding, ant…
216*	At3g26740	CCL	-0.49	0.395	-1.043	Y	CCL (CCR-LIKE) transcripts are differentially regulated at the level of mRNA stability at different times of day controlled by the circadian clock. mRNAs are targets of the mRNA degradation pathway mediated by the downstream (DST) instability determinant. CCR-LIKE (CCL); LOCATED IN: chloroplast
217	At3g25990		-0.546	-0.578	-1.046	Y	DNA-binding protein GT-1-related; FUNCTIONS IN: transcription factor activity; INVOLVED IN: regulation of transcription
218	At3g05150		-0.65	-0.925	-1.053	Y	sugar transporter family protein; FUNCTIONS IN: carbohydrate transmembrane transporter activity, sugar:hydrogen symporter activity; INVOLVED IN: transport, transmembrane transport; LOCATED IN: nucleus, membrane
219	At5g46110	APE2	-0.841	-0.712	-1.055	Y	ACCLIMATION OF PHOTOSYNTHESIS TO ENVIRONMENT 2 (APE2); FUNCTIONS IN: antiporter activity, triose-phosphate transmembrane transporter activity; INVOLVED IN: triose phosphate transport, transport; LOCATED IN: chloroplast, membrane, chloroplast envelope
220	AtCg00140	ATPH	-0.701	-0.636	-1.065	Y	ATP synthase subunit c, chloroplastic
221	At4g11190		-0.911	-0.632	-1.069	Y*	disease resistance-responsive family protein / dirigent family protein; INVOLVED IN: lignan biosynthetic process, defense response; LOCATED IN: endomembrane system
222	At5g51890		-0.309	-0.888	-1.07	Y	peroxidase involved in the lignification of tracheary elements (TE) in roots peroxidase; FUNCTIONS IN: peroxidase activity; INVOLVED IN: response to oxidative stress; LOCATED IN: endomembrane system
223	At4g34900	XDH2	-0.863	-0.692	-1.071	Y	Encodes a xanthine dehydrogenase, involved in purine catabolism. Ubiquitously expressed, but the transcript level is altered during aging, senescence, salt and cold stress, ABA treatment, and dark treatment. RNAi lines that suppress both XDH1 and XDH2 produce small plants with reduced fertility and accelerated leaf senescence. XANTHINE DEHYDROGENASE 1 (XDH1); FUNCTIONS IN: xanthine dehydrogenase …
224	At2g20720		-0.753	-0.924	-1.086	Y	pentatricopeptide (PPR) repeat-containing protein; EXPRESSED IN: seed
225	AtCg00065	RPS12A	-0.949	-0.47	-1.089	Y	30S ribosomal protein S12, chloroplastic
226	At5g54490	PBP1	-0.412	-0.478	-1.096	Y	Encodes a PINOID (PID)-binding protein containing putative EF-hand calcium-binding motifs. The interaction is dependent on the presence of calcium. mRNA expression is up-regulated by auxin. Not a phosphorylation target of PID, likely acts upstream of PID to regulate the activity of this protein in response to changes in calcium levels. PINOID-BINDING PROTEIN 1 (PBP1); FUNCTIONS IN: protein bindin…
227*	At3g21720	ICL	0.254	-0.101	-1.098	Y	Encodes a glyoxylate cycle enzyme isocitrate lyase (ICL). ISOCITRATE LYASE (ICL); FUNCTIONS IN: isocitrate lyase activity, catalytic activity; INVOLVED IN: carboxylic acid metabolic process, metabolic process; EXPRESSED IN: leaf whorl, seed, leaf
228	At5g66400	RAB18	-0.213	0.203	-1.104	Y	RAB18 (RESPONSIVE TO ABA 18) Belongs to the dehydrin protein family, which contains highly conserved stretches of 7-17 residues that are repetitively scattered in their sequences, the K-, S-, Y- and lysine rich segments. ABA- and drought-induced glycine-rice dehydrin protein. The ABA-induced expression of RAB18 was reduced following ACC application, indicating that ethylene inhibits the ABA signa…
229	At4g02280	SUS3	-0.581	-0.248	-1.11	Y	Encodes a protein with sucrose synthase activity (SUS3). sucrose synthase 3 (SUS3); FUNCTIONS IN: UDP-glycosyltransferase activity, sucrose synthase activity, transferase activity, transferring glycosyl groups; INVOLVED IN: sucrose biosynthetic process, biosynthetic process, sucrose metabolic process
230	At5g66170	STR18	-0.455	-0.094	-1.111	Y	INVOLVED IN: aging
231	At2g39400		-0.314	-0.324	-1.113	Y	hydrolase, alpha/beta fold family protein; FUNCTIONS IN: hydrolase activity
232	At1g80160	GLYI7	-0.278	-0.14	-1.13	Y	lactoylglutathione lyase family protein / glyoxalase I family protein; FUNCTIONS IN: lactoylglutathione lyase activity; INVOLVED IN: carbohydrate metabolic process;
233	At3g61890	HB-12	-0.625	-0.155	-1.131	Y	Encodes a homeodomain leucine zipper class I (HD-Zip I) protein. Loss of function mutant has abnormally shaped leaves and stems. ARABIDOPSIS THALIANA HOMEOBOX 12 (ATHB-12); FUNCTIONS IN: transcription factor activity, transcription activator activity; INVOLVED IN: in 6 processes; LOCATED IN: nucleus
234	At5g49250		-0.98	-0.688	-1.132	Y	beta-galactosidase; FUNCTIONS IN: beta-galactosidase activity; INVOLVED IN: carbohydrate metabolic process; LOCATED IN: beta-galactosidase complex
235	At1g69490	NAP	-0.195	-0.451	-1.133	Y	Encodes a member of the NAC transcription factor gene family. It is expressed in floral primordia and upregulated by AP3 and PI. Its expression is associated with leaf senescence. NAC-like, activated by AP3/PI (NAP); FUNCTIONS IN: transcription factor activity; INVOLVED IN: flower development, multicellular organismal development, leaf senescence, multidimensional cell growth; LOCATED IN: nucleus
236	At1g24575		-0.843	-0.792	-1.157	Y	unknown
237	At2g29460	GSTU4	-0.873	-0.753	-1.168	Y	Encodes glutathione transferase belonging to the tau class of GSTs. Naming convention according to Wagner et al. (2002). ARABIDOPSIS THALIANA GLUTATHIONE S-TRANSFERASE TAU 4 (ATGSTU4); FUNCTIONS IN: glutathione transferase activity; INVOLVED IN: response to cyclopentenone, toxin catabolic process; LOCATED IN: cytoplasm
238	At3g10780		-0.775	-0.712	-1.211	Y	emp24/gp25L/p24 family protein; FUNCTIONS IN: protein transmembrane transporter activity; INVOLVED IN: intracellular protein transport, transport; LOCATED IN: endomembrane system, integral to membrane, membrane; EXPRESSED IN: sperm cell, embryo, pedicel, pollen tube
239	At1g52400	BGLU18	-0.787	-0.752	-1.219	Y	BGLU18 (BETA GLUCOSIDASE 18); catalytic/ cation binding / hydrolase, hydrolyzing O-glycosyl compounds encodes a member of glycosyl hydrolase family 1, located in inducible ER bodies which were formed after wounding, required in inducible ER body formation; FUNCTIONS IN: cation binding, hydrolase activity, hydrolyzing O-glycosyl compounds, catalytic activity; INVOLVED IN: ER body organization, res…
240	At3g48510		-0.896	-0.473	-1.229	Y	unknown
241	At2g25150		0.419	0.038	-1.234	Y*	transferase family protein; FUNCTIONS IN: transferase activity, transferring acyl groups other than amino-acyl groups, transferase activity;
242	At5g02020	SIS	-0.324	-0.167	-1.236	Y*	unknown; LOCATED IN: chloroplast
243	At5g07330		-0.122	-0.365	-1.238	Y	unknown; LOCATED IN: mitochondrion
244	At4g24890	PAP24	-0.016	-0.208	-1.238	Y*	PURPLE ACID PHOSPHATASE 24 (PAP24); FUNCTIONS IN: protein serine/threonine phosphatase activity, acid phosphatase activity; LOCATED IN: cell wall
245*	At4g35770	SEN1	0.483	0.704	-1.259	Y*	SEN1 (SENESCENCE 1) Senescence-associated gene that is strongly induced by phosphate starvation. Transcripts are differentially regulated at the level of mRNA stability at different times of day. mRNAs are targets of the mRNA degradation pathway mediated by the downstream (DST) instability determinant. SENESCENCE 1 (SEN1); INVOLVED IN: in 6 processes; LOCATED IN: chloroplast
246	At4g26260	MIOX4	0.347	-0.171	-1.266	Y*	Encodes a myo-inositol oxygenase. MIOX4; FUNCTIONS IN: inositol oxygenase activity; INVOLVED IN: L-ascorbic acid biosynthetic process; LOCATED IN: cytoplasm
247	At2g39980		-0.681	-0.239	-1.302	Y	transferase family protein; FUNCTIONS IN: transferase activity, transferring acyl groups other than amino-acyl groups, transferase activity;
248	At1g15330		-0.332	-0.385	-1.377	Y	CBS domain-containing protein;
249	At3g28310		0.007	-0.211	-1.475	Y*	EXPRESSED IN: leaf
250	At1g23160		-0.767	-0.808	-1.503	Y	auxin-responsive GH3 family protein; INVOLVED IN: response to auxin stimulus; EXPRESSED IN: root
251	At1g09310		-0.584	-0.015	-1.631	Y*	unknown; LOCATED IN: apoplast
252	At2g22860	PSK2	-0.881	-0.13	-1.709	Y	PHYTOSULFOKINE 2 PRECURSOR (ATPSK2); FUNCTIONS IN: growth factor activity; INVOLVED IN: cell differentiation, cell proliferation, organ morphogenesis; LOCATED IN: extracellular matrix
253	At3g47340	ASN1	0.581	0.293	-2.009	Y*	asparagine synthase (glutamine-hydrolyzing) encodes a glutamine-dependent asparagine synthetase, the predicted ASN1 peptide contains a purF-type glutamine-binding domain, and is expressed predominantly in shoot tissues, where light has a negative effect on its mRNA accumulation. Expression is induced within 3 hours of dark treatment, in senescing leaves and treatment with exogenous photosynthesis…
254	At5g66780		-0.471	0.134	-2.153	Y*	unknown; EXPRESSED IN: stamen
255	At3g48740	SWEET11	-0.385	-0.883	-2.52	Y*	nodulin MtN3 family protein; LOCATED IN: endomembrane system, integral to membrane, membrane
256	At3g60140	DIN2	0.909	0.012	-2.736	Y*	Encodes a protein similar to beta-glucosidase and is a member of glycoside hydrolase family 1. Expression is induced after 24 hours of dark treatment, in senescing leaves and treatment with exogenous photosynthesis inhibitor. Induction of gene expression was suppressed in excised leaves supplied with sugar. The authors suggest that the gene's expression pattern is responding to the level of sugar…
List of genes, fold changes, and annotations from Figure 2c heat map in heat map order. Highlighted cells are significant, where red indicates upregulation and blue indicates downregulation. Significance cutoffs: |log2(fc)| > 1; p < 0.05; q < 0.05. Gene numbers identified with an asterisk are p < 0.05 only. Letters indicated with an asterisk in the Involved in Skewing? column are Highly Probable …
