# Supplementary material for: Skewing in Arabidopsis roots involves disparate environmental signaling pathways
Source: BMC Plant Biol. 2017 Feb 1;17:31. doi: 10.1186/s12870-017-0975-9 (PMC5286820; doi:10.1186/s12870-017-0975-9)
Supplement: Additional file 3: — Validation of microarray data using qRT-PCR. The quantitative RT-PCR data for the genes encoding SEN1, ASN1, HKT1, MIOX4, SIS, SWEET11 and DINare provided numerically in a spread sheet. (XLS 12 kb) [file 12870_2017_975_MOESM3_ESM.xls]

## Sheet: Sheet1
Additional file 3. Validation of microarray data using qRT-PCR.
Gene	Agp (°)Agp (°)	log2(fc) Col-0 vs. Col-0 V		log2(fc) WS vs. WS V		log2(fc) Col-0 vs. WS
		qRT-PCR	Array	qRT-PCR	Array	qRT-PCR	Array
PAP24	90	---	---	---	---	-0.676552	-0.016
	135	0.316607	0.193098	1.77032	1.41439	-2.13027	-1.238
	45	0.114062	-0.127098	-0.274867	0.0647869	-0.287623	-0.208
SEN1	90	---	---	---	---	0.184507	0.483
	135	0.823796	0.357582	2.28902	2.09972	-1.28072	-1.259
	45	0.613444	0.0272619	0.134841	-0.193591	0.66311	0.704
ASN1	90	---	---	---	---	0.371687	0.581
	135	-0.324455	-0.510206	1.36807	2.08001	-1.32084	-2.009
	45	-1.13834	-2.27326	-1.26492	-1.98557	0.498267	0.293
HKT1	90	---	---	---	---	-1.03333	-0.227
	135	0.813534	0.227079	0.354815	1.02092	-0.574606	-1.021
	45	1.30166	0.589681	0.395852	0.568173	-0.127518	-0.206
MIOX4	90	---	---	---	---	0.708125	0.347
	135	0.197982	-0.0429347	2.89693	1.56961	-1.99082	-1.266
	45	-1.66893	-0.565317	0.249832	-0.0478713	-1.21064	-0.171
SIS	90	---	---	---	---	-0.0230827	-0.324
	135	0.249526	0.286795	1.51586	1.1997	-1.28942	-1.236
	45	0.320968	0.37541	0.489557	0.218344	-0.191672	-0.167
SWEET11	90	---	---	---	---	-0.990406	-0.385
	135	0.334553	-0.331726	1.8565	1.80366	-2.51235	-2.52
	45	1.98465	1.25995	1.61623	1.75827	-0.621985	-0.883
DIN2	90	---	---	---	---	0.974167	0.909
	135	-1.51495	-1.43069	2.03727	2.2143	-2.57806	-2.736
	45	-1.61129	-1.62298	-0.971872	-0.725467	0.334749	0.012
Blue indicates significant downregulation, red indicates significant upregulation (|log2(fc)| > 1; p < 0.05).
